# Supplementary material for: Effects of the termination of LC30 imidacloprid stress on the multigeneration adaptive strategies of Aphis glycines population
Source: Front Physiol. 2023 Jul 31;14:1153249. doi: 10.3389/fphys.2023.1153249 (PMC10424448; doi:10.3389/fphys.2023.1153249)
Supplement: Supplementary file 1 [file Table1.xls]

## Sheet: Sheet1
					Laboratory population
					LC50 (CI95)	LC30 (CI95)	Slope ± SE	χ2 (df)	P
					(mg/L)	(mg/L)
					2.194	1.426	2.804 ± 0.557	1.018 (5)	0.961
					(1.679-2.659)	(0.887-1.824)
